# Supplementary material for: Generation of Doubled Haploid Wheat-Triticum urartu Introgression Lines and Their Characterisation Using Chromosome-Specific KASP Markers
Source: Front Plant Sci. 2021 May 13;12:643636. doi: 10.3389/fpls.2021.643636 (PMC8155260; doi:10.3389/fpls.2021.643636)
Supplement: Supplementary file 1 [file Table_1.xlsx]

## Sheet: Table S1
	Table S1. Number of wheat subgenome, recombinant (visible) and total chromsomes in each DH where GISH was possible.
	DH line number	Number of chromosomes
		A genome	B genome	D genome	Recombinant (visible)	Total
	208	14	13	15	0	42
	209	14	14	14	0	42
	213	14	14	14	0	42
	214	14	14	14	0	42
	215	14	14	14	0	42
	219	14	14	13	0	41
	222	14	14	14	0	42
	226	13	14	14	0	41
	229	14	14	14	0	42
	232	14	14	14	0	42
	336	14	14	12	0	40
	233	14	14	12	2	42
	234	14	14	12	2	42
	240	14	14	12	2	42
	242	14	14	12	2	42
	243	14	14	13	1	42
	244	14	14	14	0	42
	247	14	14	13	1	42
	248	13	14	12	3	42
	249	14	14	14	0	42
	253	14	14	13	2	43
	254	14	14	12	2	42
	255	14	14	12	2	42
	257	14	14	14	0	42
	259	14	14	12	2	42
	261	14	14	12	2	42
	263	14	14	12	2	42
	266	14	14	12	2	42
	268	14	14	12	2	42
	270	14	13	12	2	41
	272	14	14	11	0	39
	273	12	14	12	4	42
	275	14	16	12	2	44
	276	14	14	14	0	42
	277	14	16	14	0	44
	278	16	14	12	0	42
	281	14	14	14	0	42
	282	14	14	12	2	42
	283	14	14	13	0	41
	284	14	14	14	0	42
	285	14	14	14	0	42
	353	14	14	14	0	42
	288	14	14	14	0	42
	289	14	14	14	0	42
	291	14	14	14	0	42
	292	14	14	14	0	42
	293	14	14	14	0	42
	294	14	14	14	0	42
	295	14	14	14	0	42
	296	14	14	14	0	42
	297	14	14	14	0	42
	298	14	14	14	0	42
	299	15	14	14	0	43
	300	14	14	14	0	42
	302	14	14	14	0	42
	303	14	14	13	0	41
	304	14	14	14	0	42
	305	14	14	14	0	42
	306	14	14	14	0	42
	307	14	14	14	0	42
	308	14	14	14	0	42
	309	14	14	14	0	42
	310	14	14	14	0	42
	311	14	14	14	0	42
	312	14	14	14	0	42
	314	14	14	14	0	42
	316	14	14	14	0	42
	317	14	14	14	0	42
	318	14	14	14	0	42
	320	14	14	14	0	42
	321	14	14	14	0	42
	324	14	14	12	2 (whole Au)	42
	325	14	14	12	2 (whole Au)	42
	327	16	14	12	0	42
	329	16	14	12	0	42
